# Supplementary material for: Field Plant Monitoring from Macro to Micro Scale: Feasibility and Validation of Combined Field Monitoring Approaches from Remote to in Vivo to Cope with Drought Stress in Tomato
Source: Plants (Basel). 2023 Nov 14;12(22):3851. doi: 10.3390/plants12223851 (PMC10674827; doi:10.3390/plants12223851)
Supplement: Supplementary file 1 [file plants-12-03851-s001.zip]

Archive with 1 entries (1 files):
- plants-2628411-supplementary.pdf
